# Supplementary material for: Liquid Chromatography-Tandem Mass Spectrometry Method Development and Validation for the Determination of a New Mitochondrial Antioxidant in Mouse Liver and Cerebellum, Employing Advanced Chemometrics
Source: Molecules. 2025 Apr 24;30(9):1900. doi: 10.3390/molecules30091900 (PMC12074180; doi:10.3390/molecules30091900)
Supplement: Supplementary file 1 [file molecules-30-01900-s001.zip]

Archive with 1 entries (1 files):
- molecules-3584383-supplementary.pdf
